# Supplementary material for: Hippocampal Subregion and Gene Detection in Alzheimer’s Disease Based on Genetic Clustering Random Forest
Source: Genes (Basel). 2021 May 1;12(5):683. doi: 10.3390/genes12050683 (PMC8147351; doi:10.3390/genes12050683)
Supplement: Supplementary file 1 [file genes-12-00683-s001.zip]

Archive with 1 entries (1 files):
- genes-1176008-supplementary.xlsx
