# Supplementary material for: Hippocampal Subregion and Gene Detection in Alzheimer’s Disease Based on Genetic Clustering Random Forest
Source: Genes (Basel). 2021 May 1;12(5):683. doi: 10.3390/genes12050683 (PMC8147351; doi:10.3390/genes12050683)
Supplement: Supplementary file 1 [file genes-12-00683-s001.zip › genes-1176008-supplementary.xlsx]

## Sheet: subregion-gene_475
Frequency	Subregions	Genes
29	PARASUBICULUM	CAMTA1
25	PARASUBICULUM	PCSK5
23	HIPPOCAMPAL_FISSURE	TSBP1-AS1
23	FIMBRIA	LRRC4C
22	GL_ML_DG	KIF26B
22	CA4	LINGO2
22	CA4	NRXN1
22	FIMBRIA	TRAPPC9
21	MOLECULAR_LAYER	FHIT
21	MOLECULAR_LAYER	NAV2
21	GL_ML_DG	LINC01317
21	CA4	KIAA1217
21	PRESUBICULUM	PCSK5
21	CA3	PTPRN2
21	CA3	DPP10
20	CA1	WWOX
20	CA1	CTNNA2
20	HIPPOCAMPAL_TAIL	PPARGC1A
20	MOLECULAR_LAYER	KCNIP4
20	MOLECULAR_LAYER	TRPM3
20	SUBICULUM	NPAS3
20	SUBICULUM	ABCC4
20	SUBICULUM	RYR2
20	PRESUBICULUM	PRKCE
20	CA3	DLG2
20	CA3	ESRRG
20	HIPPOCAMPAL_FISSURE	FHIT
20	HIPPOCAMPAL_FISSURE	ABCC4
20	HATA	PTPRD
20	HATA	NPAS3
20	HATA	KCNIP4
20	PARASUBICULUM	GALNT18
19	HIPPOCAMPAL_TAIL	LARGE1
19	MOLECULAR_LAYER	DPYD
19	SUBICULUM	DPP10
19	GL_ML_DG	TSBP1-AS1
19	GL_ML_DG	LARGE1
19	CA4	RYR3
19	CA4	RGS6
19	PRESUBICULUM	CTNNA2
19	PRESUBICULUM	NRXN3
19	PRESUBICULUM	RGS7
19	CA3	FAM155A
19	CA3	RGS7
19	HIPPOCAMPAL_FISSURE	FAM155A
19	HIPPOCAMPAL_FISSURE	CSMD2
19	FIMBRIA	ABCC4
19	HATA	KCNMA1
19	PARASUBICULUM	PCDH15
19	PARASUBICULUM	OPCML
19	PARASUBICULUM	PRKG1
19	PARASUBICULUM	SDK1
18	CA1	DPP6
18	CA1	THSD7B
18	HIPPOCAMPAL_TAIL	GRM7
18	HIPPOCAMPAL_TAIL	NCKAP5
18	MOLECULAR_LAYER	CNTN5
18	MOLECULAR_LAYER	KCNMA1
18	MOLECULAR_LAYER	KSR2
18	MOLECULAR_LAYER	DPP10
18	MOLECULAR_LAYER	MAGI1
18	SUBICULUM	PRKG1
18	SUBICULUM	THSD7B
18	CA4	PRKG1
18	CA4	NTM
18	CA4	GPC5
18	CA4	SDK1
18	PRESUBICULUM	LRRC4C
18	PRESUBICULUM	PDE4D
18	CA3	PRKN
18	CA3	DLGAP1
18	CA3	PDE4D
18	HIPPOCAMPAL_FISSURE	LOC730100
18	HIPPOCAMPAL_FISSURE	PCSK5
18	HIPPOCAMPAL_FISSURE	KIRREL3
18	HIPPOCAMPAL_FISSURE	ADAMTSL1
18	FIMBRIA	GLIS3
18	FIMBRIA	SDK1
18	FIMBRIA	TSBP1-AS1
18	FIMBRIA	ADAMTSL1
18	PARASUBICULUM	MACROD2
18	PARASUBICULUM	PPARGC1A
17	CA1	LINGO2
17	CA1	RARB
17	CA1	DCC
17	CA1	RBMS3
17	HIPPOCAMPAL_TAIL	PTPRD
17	HIPPOCAMPAL_TAIL	FHIT
17	HIPPOCAMPAL_TAIL	MACROD2
17	HIPPOCAMPAL_TAIL	WWOX
17	HIPPOCAMPAL_TAIL	ROBO2
17	HIPPOCAMPAL_TAIL	RYR2
17	HIPPOCAMPAL_TAIL	NRG1
17	HIPPOCAMPAL_TAIL	HDAC9
17	HIPPOCAMPAL_TAIL	C8orf37-AS1
17	MOLECULAR_LAYER	CLSTN2
17	MOLECULAR_LAYER	TRAPPC9
17	SUBICULUM	CSMD1
17	SUBICULUM	PRKN
17	SUBICULUM	PCDH15
17	SUBICULUM	ASIC2
17	SUBICULUM	GRIP1
17	GL_ML_DG	OPCML
17	GL_ML_DG	AGBL1
17	GL_ML_DG	ABCC4
17	CA4	PRKN
17	CA4	NBPF19
17	CA4	LRMDA
17	CA4	PRKCE
17	CA4	PTPRN2
17	CA4	KIF26B
17	PRESUBICULUM	CSMD1
17	PRESUBICULUM	CDH13
17	PRESUBICULUM	SOX5
17	PRESUBICULUM	NBPF19
17	CA3	WWOX
17	CA3	CNTNAP2
17	CA3	SGCZ
17	CA3	DPYD
17	CA3	KCNMA1
17	CA3	NAALADL2
17	HIPPOCAMPAL_FISSURE	TENM2
17	HIPPOCAMPAL_FISSURE	PLCB1
17	FIMBRIA	FHIT
17	FIMBRIA	CELF2
17	FIMBRIA	ROBO2
17	FIMBRIA	THSD7B
17	HATA	RARB
17	HATA	CTNND2
17	HATA	CAMK1D
17	HATA	CLSTN2
17	HATA	PTPRG
17	HATA	DLC1
17	PARASUBICULUM	CTNNA2
17	PARASUBICULUM	DLGAP1
17	PARASUBICULUM	MYO16
17	PARASUBICULUM	RGS6
17	PARASUBICULUM	MALRD1
16	CA1	CSMD1
16	CA1	NPAS3
16	CA1	LOC730100
16	CA1	GPC5
16	CA1	ALK
16	CA1	SLIT3
16	CA1	PSD3
16	CA1	NFIB
16	CA1	RGS7
16	HIPPOCAMPAL_TAIL	RBFOX1
16	HIPPOCAMPAL_TAIL	LRP1B
16	HIPPOCAMPAL_TAIL	GLIS3
16	HIPPOCAMPAL_TAIL	DSCAM
16	HIPPOCAMPAL_TAIL	TSBP1-AS1
16	HIPPOCAMPAL_TAIL	PDZD2
16	MOLECULAR_LAYER	PRKN
16	MOLECULAR_LAYER	PCDH15
16	MOLECULAR_LAYER	DLGAP1
16	MOLECULAR_LAYER	ERBB4
16	MOLECULAR_LAYER	NBPF19
16	MOLECULAR_LAYER	NAALADL2
16	MOLECULAR_LAYER	PLCB1
16	MOLECULAR_LAYER	RGS7
16	MOLECULAR_LAYER	LINC01317
16	SUBICULUM	DAB1
16	SUBICULUM	NAV2
16	SUBICULUM	GPC6
16	SUBICULUM	NRG1
16	SUBICULUM	LINC01317
16	SUBICULUM	MAGI1
16	GL_ML_DG	RBFOX1
16	GL_ML_DG	PRKG1
16	GL_ML_DG	DLGAP2
16	GL_ML_DG	NBPF19
16	GL_ML_DG	ADARB2
16	GL_ML_DG	MYO16
16	GL_ML_DG	KIRREL3
16	GL_ML_DG	TRAPPC9
16	CA4	WWOX
16	CA4	DAB1
16	CA4	OPCML
16	CA4	NPAS3
16	CA4	CTNNA2
16	CA4	ADARB2
16	CA4	KCNMA1
16	CA4	TSBP1-AS1
16	CA4	PLCB1
16	CA4	MALRD1
16	PRESUBICULUM	SGCZ
16	PRESUBICULUM	ERBB4
16	PRESUBICULUM	FAM155A
16	PRESUBICULUM	ALK
16	PRESUBICULUM	GRIP1
16	PRESUBICULUM	NFIB
16	CA3	RBFOX1
16	CA3	PCDH15
16	CA3	CTNNA2
16	CA3	DLGAP2
16	CA3	FRMD4A
16	CA3	KCNIP4
16	CA3	GLIS3
16	CA3	SORCS2
16	CA3	DGKB
16	CA3	KIAA1217
16	CA3	MYO16
16	CA3	PTPRG
16	CA3	NFIB
16	CA3	CCSER1
16	HIPPOCAMPAL_FISSURE	CNTN5
16	HIPPOCAMPAL_FISSURE	ASTN2
16	HIPPOCAMPAL_FISSURE	LRRC4C
16	HIPPOCAMPAL_FISSURE	PPARGC1A
16	HIPPOCAMPAL_FISSURE	RGS6
16	HIPPOCAMPAL_FISSURE	DPP10
16	FIMBRIA	KCNMA1
16	FIMBRIA	HDAC9
16	FIMBRIA	PPARGC1A
16	FIMBRIA	MALRD1
16	FIMBRIA	MAGI1
16	FIMBRIA	KIF26B
16	HATA	FHIT
16	HATA	MACROD2
16	HATA	WWOX
16	HATA	DAB1
16	HATA	CNTNAP2
16	HATA	SOX5
16	HATA	RORA
16	HATA	HDAC9
16	HATA	CSMD2
16	HATA	RGS6
16	HATA	DPP10
16	PARASUBICULUM	RBFOX1
16	PARASUBICULUM	NPAS3
16	PARASUBICULUM	CELF2
16	PARASUBICULUM	ASTN2
16	PARASUBICULUM	TRPM3
16	PARASUBICULUM	ADAMTSL1
16	PARASUBICULUM	PDZD2
16	PARASUBICULUM	PTPRM
16	PARASUBICULUM	THSD7B
15	CA1	PTPRD
15	CA1	CDH13
15	CA1	RYR3
15	CA1	CTNND2
15	CA1	TRPM3
15	HIPPOCAMPAL_TAIL	CNTNAP2
15	HIPPOCAMPAL_TAIL	FAM155A
15	HIPPOCAMPAL_TAIL	CAMK1D
15	HIPPOCAMPAL_TAIL	KIRREL3
15	HIPPOCAMPAL_TAIL	NFIB
15	MOLECULAR_LAYER	TMEM132D
15	MOLECULAR_LAYER	NELL1
15	MOLECULAR_LAYER	NRG3
15	MOLECULAR_LAYER	CACNA2D3
15	MOLECULAR_LAYER	SLIT3
15	MOLECULAR_LAYER	KIAA1217
15	MOLECULAR_LAYER	KIRREL3
15	MOLECULAR_LAYER	NFIB
15	SUBICULUM	LRP1B
15	SUBICULUM	CNTNAP2
15	SUBICULUM	LOC730100
15	SUBICULUM	RYR3
15	SUBICULUM	GALNT18
15	SUBICULUM	LRMDA
15	SUBICULUM	CAMK1D
15	SUBICULUM	DLC1
15	SUBICULUM	KIF26B
15	GL_ML_DG	WWOX
15	GL_ML_DG	CNTN4
15	GL_ML_DG	DLG2
15	GL_ML_DG	DLGAP1
15	GL_ML_DG	CELF2
15	GL_ML_DG	NAV2
15	GL_ML_DG	RARB
15	GL_ML_DG	LRMDA
15	GL_ML_DG	TRPM3
15	GL_ML_DG	NCKAP5
15	GL_ML_DG	DOCK1
15	GL_ML_DG	CCSER1
15	GL_ML_DG	MALRD1
15	CA4	CTNNA3
15	CA4	SOX5
15	CA4	NAV2
15	CA4	ESRRG
15	CA4	RBMS3
15	CA4	KSR2
15	CA4	PCSK5
15	CA4	CAMK1D
15	CA4	DLC1
15	PRESUBICULUM	MAGI2
15	PRESUBICULUM	PRKN
15	PRESUBICULUM	CELF2
15	PRESUBICULUM	ROBO2
15	PRESUBICULUM	TENM4
15	PRESUBICULUM	RGS6
15	PRESUBICULUM	PTPRG
15	PRESUBICULUM	THSD7B
15	PRESUBICULUM	PARD3B
15	CA3	CAMTA1
15	CA3	ROBO2
15	CA3	ALK
15	CA3	NKAIN2
15	CA3	GALNT18
15	CA3	HDAC9
15	CA3	PLCB1
15	HIPPOCAMPAL_FISSURE	DLG2
15	HIPPOCAMPAL_FISSURE	GPC6
15	HIPPOCAMPAL_FISSURE	GPC5
15	HIPPOCAMPAL_FISSURE	TENM4
15	HIPPOCAMPAL_FISSURE	ALK
15	HIPPOCAMPAL_FISSURE	SORCS2
15	HIPPOCAMPAL_FISSURE	TRPM3
15	HIPPOCAMPAL_FISSURE	GRIP1
15	HIPPOCAMPAL_FISSURE	NFIB
15	HIPPOCAMPAL_FISSURE	CCSER1
15	HIPPOCAMPAL_FISSURE	MAGI1
15	FIMBRIA	RBFOX1
15	FIMBRIA	CNTNAP2
15	FIMBRIA	NRXN3
15	FIMBRIA	NELL1
15	FIMBRIA	DPP6
15	FIMBRIA	AGBL1
15	FIMBRIA	RORA
15	FIMBRIA	RARB
15	FIMBRIA	DSCAM
15	FIMBRIA	SLIT3
15	FIMBRIA	DOCK1
15	FIMBRIA	PCSK5
15	FIMBRIA	PTPRG
15	HATA	NTM
15	HATA	MYO16
15	HATA	PTPRM
15	HATA	THSD7B
15	HATA	MALRD1
15	PARASUBICULUM	WWOX
15	PARASUBICULUM	PRKN
15	PARASUBICULUM	CNTN4
15	PARASUBICULUM	LINGO2
15	PARASUBICULUM	LRRC4C
15	PARASUBICULUM	ROBO2
15	PARASUBICULUM	DGKB
15	PARASUBICULUM	KCNMA1
15	PARASUBICULUM	KSR2
15	PARASUBICULUM	DOCK1
15	PARASUBICULUM	MAGI1
14	CA1	PCDH15
14	CA1	OPCML
14	CA1	NELL1
14	CA1	ABCC4
14	CA1	CACNA2D3
14	CA1	NBPF19
14	CA1	RGS6
14	CA1	CAMK1D
14	CA1	RPS6KA2
14	CA1	LARGE1
14	CA1	UNC13C
14	HIPPOCAMPAL_TAIL	CNTN4
14	HIPPOCAMPAL_TAIL	DLG2
14	HIPPOCAMPAL_TAIL	NRXN1
14	HIPPOCAMPAL_TAIL	NAV2
14	HIPPOCAMPAL_TAIL	KCNIP4
14	HIPPOCAMPAL_TAIL	CACNA2D3
14	HIPPOCAMPAL_TAIL	CTNND2
14	HIPPOCAMPAL_TAIL	KCNMA1
14	HIPPOCAMPAL_TAIL	DOCK1
14	HIPPOCAMPAL_TAIL	RGS6
14	HIPPOCAMPAL_TAIL	CLSTN2
14	HIPPOCAMPAL_TAIL	DPP10
14	HIPPOCAMPAL_TAIL	CCSER1
14	MOLECULAR_LAYER	WWOX
14	MOLECULAR_LAYER	MAGI2
14	MOLECULAR_LAYER	OPCML
14	MOLECULAR_LAYER	AGBL1
14	MOLECULAR_LAYER	PDE4D
14	MOLECULAR_LAYER	GLIS3
14	MOLECULAR_LAYER	NRG1
14	MOLECULAR_LAYER	RBMS3
14	MOLECULAR_LAYER	NCKAP5
14	MOLECULAR_LAYER	TSBP1-AS1
14	MOLECULAR_LAYER	ADAMTSL1
14	MOLECULAR_LAYER	DLC1
14	SUBICULUM	FHIT
14	SUBICULUM	CTNNA2
14	SUBICULUM	CACNA2D3
14	SUBICULUM	RBMS3
14	SUBICULUM	HDAC9
14	SUBICULUM	TRPM3
14	SUBICULUM	NCKAP5
14	SUBICULUM	TSBP1-AS1
14	SUBICULUM	KIRREL3
14	GL_ML_DG	CSMD1
14	GL_ML_DG	MACROD2
14	GL_ML_DG	TMEM132D
14	GL_ML_DG	DPP6
14	GL_ML_DG	NRG3
14	GL_ML_DG	TENM4
14	GL_ML_DG	RYR3
14	GL_ML_DG	PRKCE
14	GL_ML_DG	KSR2
14	GL_ML_DG	PDE1C
14	CA4	MAGI2
14	CA4	PCDH15
14	CA4	ASTN2
14	CA4	ERBB4
14	CA4	ABCC4
14	CA4	RARB
14	CA4	ADAMTSL1
14	CA4	LARGE1
14	CA4	RGS7
14	PRESUBICULUM	RBFOX1
14	PRESUBICULUM	CTNNA3
14	PRESUBICULUM	NTM
14	PRESUBICULUM	NELL1
14	PRESUBICULUM	LINGO2
14	PRESUBICULUM	CAMTA1
14	PRESUBICULUM	KCNIP4
14	PRESUBICULUM	GRM7
14	PRESUBICULUM	RYR2
14	PRESUBICULUM	KSR2
14	PRESUBICULUM	DOCK1
14	PRESUBICULUM	PTPRN2
14	PRESUBICULUM	ADAMTSL1
14	PRESUBICULUM	RPS6KA2
14	PRESUBICULUM	MAGI1
14	CA3	LRP1B
14	CA3	GPC5
14	CA3	TENM2
14	CA3	CACNA2D3
14	CA3	NBPF19
14	CA3	CTNND2
14	CA3	PCSK5
14	CA3	PDE1C
14	CA3	KIRREL3
14	CA3	ADAMTSL1
14	CA3	C8orf37-AS1
14	HIPPOCAMPAL_FISSURE	WWOX
14	HIPPOCAMPAL_FISSURE	CTNNA3
14	HIPPOCAMPAL_FISSURE	OPCML
14	HIPPOCAMPAL_FISSURE	CELF2
14	HIPPOCAMPAL_FISSURE	CACNA2D3
14	HIPPOCAMPAL_FISSURE	GRM7
14	HIPPOCAMPAL_FISSURE	CDH4
14	HIPPOCAMPAL_FISSURE	ADARB2
14	HIPPOCAMPAL_FISSURE	CAMK1D
14	HIPPOCAMPAL_FISSURE	LARGE1
14	HIPPOCAMPAL_FISSURE	PDZD2
14	HIPPOCAMPAL_FISSURE	THSD7B
14	HIPPOCAMPAL_FISSURE	RGS7
14	FIMBRIA	PCDH15
14	FIMBRIA	SGCZ
14	FIMBRIA	DLGAP2
14	FIMBRIA	GPC5
14	FIMBRIA	CACNA2D3
14	FIMBRIA	ALK
14	FIMBRIA	RYR2
14	FIMBRIA	CTNND2
14	FIMBRIA	PRKCE
14	FIMBRIA	GRIP1
14	FIMBRIA	LARGE1
14	FIMBRIA	PLCB1
14	HATA	CSMD1
14	HATA	CNTN5
14	HATA	PCDH15
14	HATA	LINGO2
14	HATA	ABCC4
14	HATA	PDE4D
14	HATA	GRM7
14	HATA	CDH4
14	HATA	PSD3
14	HATA	KSR2
14	HATA	DOCK1
14	HATA	LARGE1
14	HATA	CCSER1
14	HATA	LINC01317
14	PARASUBICULUM	CSMD1
14	PARASUBICULUM	MAGI2
14	PARASUBICULUM	LRP1B
